# Supplementary material for: Musical Training Amplifies Food Cue-Related Interference in Working Memory
Source: Behav Sci (Basel). 2026 Apr 27;16(5):659. doi: 10.3390/bs16050659 (PMC13203654; doi:10.3390/bs16050659)
Supplement: Supplementary file 1 [file behavsci-16-00659-s001.zip]

Archive with 1 entries (1 files):
- behavsci-4231476-supplementary.pdf
